# Supplementary material for: Soluble Fibrin Monomer Complex and D-Dimer Concentrations Between Patients at Low and High Risk of Venous Thromboembolism Before Delivery According to RCOG Score Assessment: An Observational Study Among 100 Third-Trimester Vietnamese Pregnancies
Source: J Clin Med. 2025 Feb 20;14(5):1399. doi: 10.3390/jcm14051399 (PMC11900025; doi:10.3390/jcm14051399)
Supplement: Supplementary file 1 [file jcm-14-01399-s001.zip]

Archive with 1 entries (1 files):
- jcm-3237390-supplementary.pdf
